# Supplementary material for: Coordinated regulation of vegetative phase change by brassinosteroids and the age pathway in Arabidopsis
Source: Nat Commun. 2023 May 5;14:2608. doi: 10.1038/s41467-023-38207-z (PMC10163027; doi:10.1038/s41467-023-38207-z)
Supplement: Supplementary file 4 — Source data [file 41467_2023_38207_MOESM4_ESM.zip]

Archive with 9 entries (6 files):
- Source Data/
- Source Data/.DS_Store
- __MACOSX/
- __MACOSX/Source Data/
- __MACOSX/Source Data/._.DS_Store
- Source Data/Gel.docx
- __MACOSX/Source Data/._Gel.docx
- Source Data/Data.xlsx
- __MACOSX/Source Data/._Data.xlsx
