# Supplementary material for: Coordinated regulation of vegetative phase change by brassinosteroids and the age pathway in Arabidopsis
Source: Nat Commun. 2023 May 5;14:2608. doi: 10.1038/s41467-023-38207-z (PMC10163027; doi:10.1038/s41467-023-38207-z)
Supplement: Supplementary file 4 — Source data [file 41467_2023_38207_MOESM4_ESM.zip › Source Data/Data.xlsx]

## Sheet: Sheet0
Sheet number	Test for
Sheet1	Figure 1
Sheet2	Figure 2
Sheet3	Figure 3
Sheet4	Figure 5
Sheet5	Figure 7
Sheet6	Supplemental Figure 1
Sheet7	Supplemental Figure 3
Sheet8	Supplemental Figure 5

## Sheet: Sheet1
Figure 1a
WT	del2	pDWF5::DWF5 2#	pDWF5::DWF5 8#
9	10	8	7			Tukey's multiple comparisons test				Adjusted P Value
8	10	8	7			WT vs. del2				<0.0001
8	11	9	9			WT vs. pDWF5::DWF5 2#				0.6901
9	10	7	7			WT vs. pDWF5::DWF5 8#				0.3993
9	10	8	8			del2 vs. pDWF5::DWF5 2#				<0.0001
8	10	8	8			del2 vs. pDWF5::DWF5 8#				<0.0001
10	11	8	9			pDWF5::DWF5 2# vs. pDWF5::DWF5 8#				0.9651
9	11	7	7
7	12	8	7
9	12	10	7
10	9	7	7
8	11	8	8
8	10	7	9
9	10	7	9
8	11	8	8
9	10	9	8
8	11	10	9
7	12	9	9
9	10	8	8
8	10	8	8
8	11	7	9
7	11	9	7
8	12	8	7
7	12	7	8
7	13	7	7
Figure 1b
WT	DAP4	DAP8	DAP12	DAP16	DAP20	DAP24	DAP28	DAP32	del2	DAP4	DAP8	DAP12	DAP16	DAP20	DAP24	DAP28	DAP32
	2	4	5	7	10	13	17	22		2	3	5	6	9	11	14	19		T-test (two-tail) WT vs. del2		P value
	2	4	5	7	10	12	17	21		2	3	4	6	9	11	15	20		DAP4		>0.9999
	2	4	5	7	10	12	16	21		2	3	4	6	10	12	16	20		DAP8		<0.000001
	2	4	5	7	10	13	17	22		2	3	5	6	10	12	15	20		DAP12		<0.000001
	2	4	5	7	10	13	16	21		2	3	4	6	8	11	15	20		DAP16		<0.000001
	2	4	5	7	10	13	16	20		2	3	5	6	9	12	15	20		DAP20		<0.000001
	2	4	5	7	10	13	17	22		2	3	4	6	10	12	16	21		DAP24		<0.000001
	2	4	5	7	10	12	17	22		2	3	5	6	8	13	15	20		DAP28		<0.000001
	2	4	5	7	10	13	17	23		2	3	4	6	8	11	15	20		DAP32		<0.000001
	2	4	5	7	10	12	16	21		2	3	4	6	8	12	16	20
	2	4	5	7	10	13	16	22		2	3	4	6	9	12	14	21
	2	4	5	7	10	13	17	23		2	3	4	6	9	12	16	22
	2	4	5	7	9	12	17	22		2	3	4	6	9	11	15	20
	2	4	5	7	10	13	17	22		2	3	4	6	8	12	15	21
	2	4	5	7	10	13	17	22		2	3	4	6	10	12	15	20
	2	4	5	7	10	12	17	22		2	3	5	6	9	12	16	20
	2	4	5	7	10	12	17	23		2	3	5	6	9	11	16	20
	2	4	5	7	10	12	17	22		2	3	4	6	9	12	15	19
	2	4	5	7	10	12	18	23		2	3	4	6	9	12	15	19
	2	4	5	7	11	13	17	21		2	3	5	6	10	13	16	20
	2	4	5	7	10	12	15	23		2	3	5	6	9	12	15	20
	2	4	5	7	10	12	16	23		2	3	4	6	8	12	15	19
	2	4	5	7	10	12	16	22		2	3	4	6	9	11	15	19
	2	4	5	7	9	13	16	22		2	3	4	6	9	11	14	20
	2	4	5	7	10	12	16	24		2	3	4	6	9	11	15	20
	2	4	5	7	10	12	16	21		2	3	4	6	9	11	15	21
	2	4	5	7	9	13	17	23		2	3	4	6	8	11	15	21
	2	4	5	7	10	12	16	23		2	3	4	6	9	12	14	21
	2	4	5	7	10	12	16	22		2	3	5	6	9	11	15	20
	2	4	5	7	10	13	17	23		2	3	4	6	8	12	15	19
Figure 1c
mm	Leaf Position	1	3	5	7	9	11
	WT-1	1.25	1.22222	1.34188	1.57143	1.85294	1.79444
	WT-2	1	1.17647	1.38889	1.60494	1.56667	1.48148
	WT-3	0.985294	1.46667	1.44444	1.66667	1.5625	1.73913		T-test (two-tail) WT vs. del2		P value
	WT-4	1.11429	1.25	1.51899	1.66667	1.51818	1.675		1		1.1e-05
	WT-5	1.125	1.3	1.33333	1.21538	1.56	1.5875		3		<0.000001
	WT-6	0.972222	1.25	1.25556	1.57895	1.70833	1.63636		5		<0.000001
	WT-7	1.14286	1.34146	1.5	1.6	1.63636	1.64754		7		<0.000001
	WT-8	1	1.25	1.33333	1.53061	1.7	1.744		9		<0.000001
	WT-9	1.17333	1.25	1.41176	1.69	1.76786	1.72727		11		<0.000001
	WT-10	1.17143	1.2	1.38182	1.7	1.64423	1.90991
	del2-1	1.07143	0.769231	1	1.1125	1	1.27397
	del2-2	0.833333	1	1.05263	1.03448	1.1165	1.00877
	del2-3	0.833333	0.9375	1	1.2	1.18182	1.4
	del2-4	0.854839	0.878049	1.05	1.15385	1.2	1.27273
	del2-5	0.833333	0.933333	1.11111	1.2	1.3	1.3
	del2-6	0.866667	1	1.15789	1.12381	1.26168	1.33636
	del2-7	0.820896	1.06667	1.12632	1.23	1.33636	1.31818
	del2-8	0.833333	0.875	1.125	1.26882	1.34615	1.28571
	del2-9	0.806452	0.911111	1.21429	1.18182	1.34951	1.37931
	del2-10	0.75	0.941176	1	1.17347	1.12381	1.18519
Figure 1f
Sample	Volume(ml)	Quality (g)	Concentration (ng/ml)	Content (ng/g)
WT-1	0.2	0.4364	2.43	1.11366			T-test (two-tail) WT vs. dwf5
WT-2	0.2	0.4105	2.65	1.29111			P value	0.00100357
WT-3	0.2	0.4111	2.73	1.32814
dwf5-1	0.2	0.5081	1.75	0.688841
dwf5-2	0.2	0.4706	1.49	0.633234
dwf5-3	0.2	0.51	1.66	0.65098
Figure 1g
WT	WT-MOCK	WT-10 nM BL	dwf5	dwf5-MOCK	dwf5-10 nM BL
	7	7		10	10
	7	7		11	8		Tukey's multiple comparisons test			Adjusted P Value
	8	7		10	9		WT-MOCK vs. WT-10 nM BL			0.9874
	6	7		10	9		WT-MOCK vs. dwf5-MOCK			<0.0001
	8	7		11	9		WT-MOCK vs. dwf5-10 nM BL			<0.0001
	7	7		11	8		WT-10 nM BL vs. dwf5-MOCK			<0.0001
	7	7		10	9		WT-10 nM BL vs. dwf5-10 nM BL			<0.0001
	7	7		10	9		dwf5-MOCK vs. dwf5-10 nM BL			<0.0001
	7	7		10	10
	6	7		9	9
	8	7		10	9
	7	7		11	10
	8	8		10	9
	7	7		10	9
	7	7		10	8

## Sheet: Sheet2
Figure 2a, b
Sample Name	Target Name	Cт		Sample Name	Target Name	Cт		Sample Name	Target Name	Cт
miRNA DAP12 WT	Snro101	19.8779		mRNA DAP12 WT	Tub2	25.9834		mRNA DAP12 WT	Tub2	26.0732
miRNA DAP12 WT	Snro101	19.943		mRNA DAP12 WT	Tub2	25.1086		mRNA DAP12 WT	Tub2	25.9403
miRNA DAP12 WT	miR156	23.565		mRNA DAP12 WT	TOE1	30.8261		mRNA DAP12 WT	Tub2	25.9368
miRNA DAP12 WT	miR156	23.639		mRNA DAP12 WT	TOE1	30.3966		mRNA DAP12 WT	TOE2	29.4338
miRNA DAP12 WT	miR172	27.965		mRNA DAP12 dwf5	Tub2	24.566		mRNA DAP12 WT	TOE2	29.2431
miRNA DAP12 WT	miR172	27.9457		mRNA DAP12 dwf5	Tub2	24.538		mRNA DAP12 dwf5	Tub2	25.3145
miRNA DAP12 dwf5	Snro101	19.9636		mRNA DAP12 dwf5	TOE1	29.3411		mRNA DAP12 dwf5	Tub2	25.205
miRNA DAP12 dwf5	Snro101	20.0347		mRNA DAP12 dwf5	TOE1	29.1922		mRNA DAP12 dwf5	Tub2	25.2979
miRNA DAP12 dwf5	miR156	23.5639						mRNA DAP12 dwf5	TOE2	28.5845
miRNA DAP12 dwf5	miR156	23.2752						mRNA DAP12 dwf5	TOE2	28.7206
miRNA DAP12 dwf5	miR172	28.7642
miRNA DAP12 dwf5	miR172	28.6691
mRNA DAP12 WT	Tub2	26.1864
mRNA DAP12 WT	Tub2	26.1205			WT	WT	dwf5	dwf5		T-test (two-tail) WT vs. dwf5		P value
mRNA DAP12 WT	SPL3	32.7524		miR156	1.02564	0.974357	1.09149	1.33326
mRNA DAP12 WT	SPL3	32.8322		SPL3	1.02765	0.972349	1.27706	1.0138		miR156		0.227837
mRNA DAP12 WT	SPL9	30.1402		SPL9	0.932506	1.06749	1.09909	1.07397		SPL3		0.39264
mRNA DAP12 WT	SPL9	29.9451		SPL13	1.02588	0.97412	1.11417	1.20721		SPL9		0.334647
mRNA DAP12 WT	SPL13	29.4987								SPL13		0.094466
mRNA DAP12 WT	SPL13	29.5734			WT	WT	dwf5	dwf5		MIR172B		0.004392
mRNA DAP12 WT	miR172B	36.7779		MIR172B	1.0589	0.941102	0.109857	0.116118		miR172		0.003388
mRNA DAP12 WT	miR172B	36.948		miR172	0.993311	1.00669	0.60702	0.648361		TOE1		0.245107
mRNA DAP12 dwf5	Tub2	25.2488		TOE1	0.852241	1.14776	1.19773	1.32794		TOE2		0.841638
mRNA DAP12 dwf5	Tub2	25.3509		TOE2	0.93399	1.06601	1.02799	0.935435
mRNA DAP12 dwf5	SPL3	31.5853
mRNA DAP12 dwf5	SPL3	31.9184
mRNA DAP12 dwf5	SPL9	29.0495
mRNA DAP12 dwf5	SPL9	29.0828
mRNA DAP12 dwf5	SPL13	28.526
mRNA DAP12 dwf5	SPL13	28.4103
mRNA DAP12 dwf5	miR172B	39.1932
mRNA DAP12 dwf5	miR172B	39.1132
Figure 2d
Sample Name	Target Name	Cт
GR-rSPL9-MOCK	Tub2	26.9592
GR-rSPL9-MOCK	Tub2	26.9543			MOCK	MOCK	MOCK	DEX	DEX	DEX
GR-rSPL9-MOCK	Tub2	26.7487		pSPL9::GR-rSPL9	0.92158	1.27451	0.803906	2.92699	2.37448	2.61588
GR-rSPL9-MOCK	miR172B	38.9569		pSPL9::GR-rSPL9 dwf5	0.348648	0.392778	0.387384	0.592343	0.620123	0.488019
GR-rSPL9-MOCK	miR172B	38.4891
GR-rSPL9-MOCK	miR172B	39.1539
GR-rSPL9-DEX	Tub2	25.9715
GR-rSPL9-DEX	Tub2	25.8694		Tukey's multiple comparisons test				Adjusted P Value
GR-rSPL9-DEX	Tub2	25.9455		GR-rSPL9-MOCK vs. GR-rSPL9-DEX				<0.0001
GR-rSPL9-DEX	miR172B	36.331		GR-rSPL9-MOCK vs. GR-rSPL9/dwf5-MOCK				0.0155
GR-rSPL9-DEX	miR172B	36.6328		GR-rSPL9/dwf5-MOCK vs. GR-rSPL9/dwf5-DEX				0.6223
GR-rSPL9-DEX	miR172B	36.4931		GR-rSPL9-DEX vs. GR-rSPL9/dwf5-DEX				<0.0001
GR-rSPL9/dwf5-MOCK	Tub2	25.6088
GR-rSPL9/dwf5-MOCK	Tub2	25.4996
GR-rSPL9/dwf5-MOCK	Tub2	25.4548
GR-rSPL9/dwf5-MOCK	miR172B	38.9929
GR-rSPL9/dwf5-MOCK	miR172B	38.8209
GR-rSPL9/dwf5-MOCK	miR172B	38.8409
GR-rSPL9/dwf5-DEX	Tub2	25.4141
GR-rSPL9/dwf5-DEX	Tub2	24.7809
GR-rSPL9/dwf5-DEX	Tub2	25.2985
GR-rSPL9/dwf5-DEX	miR172B	37.8716
GR-rSPL9/dwf5-DEX	miR172B	37.8055
GR-rSPL9/dwf5-DEX	miR172B	38.1511

## Sheet: Sheet3
Figure 3a
WT	dwf5	spl9-4	spl9-4/dwf5	pSPL9::rSPL9	pSL9::rSPL9/dwf5	ubi10::172b	ubi10::172b/dwf5	toe1toe2	toe1toe2/dwf5							Tukey's multiple comparisons test				Adjusted P Value
8	11	14	15	1	2	3	4	4	4							WT vs. dwf5				<0.0001
8	12	12	14	1	2	3	4	4	4							WT vs. spl9-4				<0.0001
9	11	14	15	1	2	4	5	4	4							WT vs. spl9-4/dwf5				<0.0001
8	11	14	13	1	2	3	5	4	3							WT vs. pSPL9::rSPL9				<0.0001
9	12	13	14	1	2	4	4	4	3							WT vs. pSL9::rSPL9/dwf5				<0.0001
9	12	13	14	1	3	4	5	4	4							WT vs. ubi10::172b				<0.0001
8	11	14	15	1	3	4	5	4	5							WT vs. ubi10::172b/dwf5				<0.0001
8	11	14	13	1	3	4	5	3	4							WT vs. toe1toe2				<0.0001
8	11	13	13	1	3	4	5	4	4							WT vs. toe1toe2/dwf5				<0.0001
9	11	15	14	1	1	4	4	4	3							dwf5 vs. spl9-4				<0.0001
9	10	15	14	1	1	4	5	4	5							dwf5 vs. spl9-4/dwf5				<0.0001
8	11	13	13	1	1	4	5	4	4							dwf5 vs. pSPL9::rSPL9				<0.0001
8	11	14	15	1	1	4	4	4	3							dwf5 vs. pSL9::rSPL9/dwf5				<0.0001
9	12	14	14	1	1	3	5	3	4							dwf5 vs. ubi10::172b				<0.0001
8	11	13	15	1	1	4	4	3	4							dwf5 vs. ubi10::172b/dwf5				<0.0001
8	12	12	15	1	1	3	4	3	4							dwf5 vs. toe1toe2				<0.0001
9	11	12	15	1	1	4	5	4	3							dwf5 vs. toe1toe2/dwf5				<0.0001
9	11	12	14	1	1	4	5	3	4							spl9-4 vs. spl9-4/dwf5				0.0008
9	13	14	13	1	1	4	4	3	3							spl9-4 vs. pSPL9::rSPL9				<0.0001
8	11	14	14	1	1	4	5	4	4							spl9-4 vs. pSL9::rSPL9/dwf5				<0.0001
8	11	12	14	1	1	3	4	4	4							spl9-4 vs. ubi10::172b				<0.0001
8	12	13	13	1	1	4	5	3	5							spl9-4 vs. ubi10::172b/dwf5				<0.0001
8	12	12	14	1	1	5	4	4	4							spl9-4 vs. toe1toe2				<0.0001
9	11	13	14	1	1	3	4	3	4							spl9-4 vs. toe1toe2/dwf5				<0.0001
8	10	14	15	1	1	4	4	3	3							spl9-4/dwf5 vs. pSPL9::rSPL9				<0.0001
				1	1											spl9-4/dwf5 vs. pSL9::rSPL9/dwf5				<0.0001
				1	1											spl9-4/dwf5 vs. ubi10::172b				<0.0001
				1	1											spl9-4/dwf5 vs. ubi10::172b/dwf5				<0.0001
				1	1											spl9-4/dwf5 vs. toe1toe2				<0.0001
				1	1											spl9-4/dwf5 vs. toe1toe2/dwf5				<0.0001
																pSPL9::rSPL9 vs. pSL9::rSPL9/dwf5				0.1738
																pSPL9::rSPL9 vs. ubi10::172b				<0.0001
																pSPL9::rSPL9 vs. ubi10::172b/dwf5				<0.0001
Figure 3b																pSPL9::rSPL9 vs. toe1toe2				<0.0001
Repeat 1	pSPL9::rSPL9	pSL9::rSPL9/dwf5	Repeat 2	pSPL9::rSPL9	pSL9::rSPL9/dwf5	Repeat 3	pSPL9::rSPL9	pSL9::rSPL9/dwf5		Repeat 1	Number					pSPL9::rSPL9 vs. toe1toe2/dwf5				<0.0001
	1	2		1	2		1	2				1	2	3		pSL9::rSPL9/dwf5 vs. ubi10::172b				<0.0001
	1	2		1	2		1	2			pSPL9::rSPL9	30	0	0		pSL9::rSPL9/dwf5 vs. ubi10::172b/dwf5				<0.0001
	1	2		1	2		1	2			pSL9::rSPL9/dwf5	21	5	4		pSL9::rSPL9/dwf5 vs. toe1toe2				<0.0001
	1	2		1	2		1	2								pSL9::rSPL9/dwf5 vs. toe1toe2/dwf5				<0.0001
	1	2		1	2		1	3			Percentage					ubi10::172b vs. ubi10::172b/dwf5				0.0008
	1	3		1	3		1	3				1	2	3		ubi10::172b vs. toe1toe2				0.9996
	1	3		1	3		1	1			pSPL9::rSPL9	100	0	0		ubi10::172b vs. toe1toe2/dwf5				>0.9999
	1	3		1	1		1	1			pSL9::rSPL9/dwf5	80	16.6667	13.3333		ubi10::172b/dwf5 vs. toe1toe2				<0.0001
	1	3		1	1		1	1								ubi10::172b/dwf5 vs. toe1toe2/dwf5				0.005
	1	1		1	1		1	1								toe1toe2 vs. toe1toe2/dwf5				0.9796
	1	1		1	1		1	1		Repeat 2	Number
	1	1		1	1		1	1				1	2	3
	1	1		1	1		1	1			pSPL9::rSPL9	30	0	0
	1	1		1	1		1	1			pSL9::rSPL9/dwf5	23	5	2
	1	1		1	1		1	1
	1	1		1	1		1	1			Percentage
	1	1		1	1		1	1				1	2	3
	1	1		1	1		1	1			pSPL9::rSPL9	100	0	0
	1	1		1	1		1	1			pSL9::rSPL9/dwf5	80	16.6667	13.3333
	1	1		1	1		1	1
	1	1		1	1		1	1
	1	1		1	1		1	1		Repeat 3	Number
	1	1		1	1		1	1				1	2	3
	1	1		1	1		1	1			pSPL9::rSPL9	30	0	0
	1	1		1	1		1	1			pSL9::rSPL9/dwf5	24	4	2
	1	1		1	1		1	1
	1	1		1	1		1	1			Percentage
	1	1		1	1		1	1				1	2	3
	1	1		1	1		1	1			pSPL9::rSPL9	100	0	0
	1	1		1	1		1	1			pSL9::rSPL9/dwf5	80	16.6667	13.3333
Figure 3c
Trichome number				T-test (two-tail) pSPL9::rSPL9 vs. pSL9::rSPL9/dwf5
pSPL9::rSPL9	pSL9::rSPL9/dwf5			P value	<0.0001
17	6
12	2
18	3
16	2
17	5
18	3
21	3
15	4
16	5
19	4
Figure 3d
Leaf L/W ratio
WT	dwf5	pSPL9::rSPL9	pSL9::rSPL9/dwf5
1.01333	0.8	1.77778	0.96		Tukey's multiple comparisons test				Adjusted P Value
1.0625	0.862069	1.88889	1.11111		WT vs. dwf5				<0.0001
1	0.833333	1.68421	1.14286		WT vs. pSPL9::rSPL9				<0.0001
1.01389	0.872727	1.86667	1.07143		WT vs. pSL9::rSPL9 dwf5				0.0619
1	0.75	1.66667	1.11429		dwf5 vs. pSPL9::rSPL9				<0.0001
1	0.854839	1.82692	1.19565		dwf5 vs. pSL9::rSPL9 dwf5				<0.0001
1.14286	0.833333	1.78947	1.13333		pSPL9::rSPL9 vs. pSL9::rSPL9 dwf5				<0.0001
1.11429	0.866667	1.79787	1.11667
1.17333	0.833333	1.83333	1.22222
1	0.820896	1.71875	1.22222

## Sheet: Sheet4
Figure 5d
rSPL9-APKVA (T-A)	rSPL9-TPKVT (T-T)	rSPL9-DPKVD (T-D)			rSPL9-AXXXA
1	1	3			Leaf 1 with ab.	Percentage	Number	Sum
1	1	5			L1	0.961039	74	77
1	1	3			>L4	0.038961	3
1	1	3
1	1	5
1	2	5			rSPL9-TXXXT
1	1	1			Leaf 1 with ab.	Percentage	Number	Sum
1	1	1			L1/2	0.652778	47	72
1	1	3			L3/4	0.208333	15
1	1	5			>L4	0.138889	10
1	5	3
1	1	3
1	3	5			rSPL9-DXXXD
1	3	1			Leaf 1 with ab.	Percentage	Number	Sum
1	1	5			L1/2	0.329268	27	82
1	1	6			L3/4	0.292683	24
1	3	3			>L4	0.378049	31
1	1	3
1	1	1
1	1	6
1	1	5
1	1	3
1	3	1
1	6	1
1	3	5
1	1	5
1	5	3
1	1	1
1	1	3
1	3	1
1	3	3
1	1	1
1	5	1
1	1	3
1	3	5
5	1	3
1	1	5
1	1	1
1	1	3
1	4	5
1	5	5
1	1	1
1	1	1
1	1	3
1	3	3
1	1	1
1	1	3
1	1	4
1	5	1
1	1	3
1	1	1
1	7	1
1	1	1
1	3	5
1	3	5
1	1	1
1	1	5
1	3	5
5	1	1
1	3	6
1	1	5
1	1	1
1	5	5
1	1	5
1	1	5
1	1	1
1	1	1
1	1	1
1	5	5
1	3	5
1	1	1
1	5	5
1		3
5		3
1		1
1		5
1		5
		5
		1
		5
		3
		3
Figure 5e
T-A 2#	T-A 6#	T-T 1#	T-T 10#	T-D 4#	T-D 8#	T-D 50#		Tukey's multiple comparisons test			Adjusted P Value
1	1	1	1	3	3	5		T-T 1# vs. T-T 10#			>0.9999
1	1	1	1	3	4	5		T-T 1# vs. T-A 2#			>0.9999
1	1	1	1	1	3	5		T-T 1# vs. T-A 6#			>0.9999
1	1	1	1	3	3	5		T-T 1# vs. T-D 4#			<0.0001
1	1	1	1	2	4	5		T-T 1# vs. T-D 8#			<0.0001
1	1	1	1	3	3	6		T-T 1# vs. T-D 50#			<0.0001
1	1	1	1	4	4	5		T-T 10# vs. T-A 2#			>0.9999
1	1	1	1	4	3	5		T-T 10# vs. T-A 6#			>0.9999
1	1	1	1	3	3	5		T-T 10# vs. T-D 4#			<0.0001
1	1	1	1	3	3	5		T-T 10# vs. T-D 8#			<0.0001
1	1	1	1	3	3	5		T-T 10# vs. T-D 50#			<0.0001
1	1	1	1	3	3	6		T-A 2# vs. T-A 6#			>0.9999
1	1	1	1	3	3	5		T-A 2# vs. T-D 4#			<0.0001
1	1	1	1	3	3	5		T-A 2# vs. T-D 8#			<0.0001
1	1	1	1	3	3	5		T-A 2# vs. T-D 50#			<0.0001
1	1	1	1	3	3	5		T-A 6# vs. T-D 4#			<0.0001
1	1	1	1	3	3	5		T-A 6# vs. T-D 8#			<0.0001
1	1	1	1	3	4	5		T-A 6# vs. T-D 50#			<0.0001
1	1	1	1	3	3	5		T-D 4# vs. T-D 8#			0.1232
1	1	1	1	3	3	5		T-D 4# vs. T-D 50#			<0.0001
								T-D 8# vs. T-D 50#			<0.0001
Figure 5f
Sample Name	Target Name	Cт		Sample Name	Target Name	Cт		T-T 1#	T-T 10#	T-A 2#	T-A 6#	T-D 4#	T-D 8#	T-D 50#
T-T 1#	Tub2	24.7161		T-D 4#	Tub2	23.9772		0.949555	0.999072	1.32564	1.12958	1.89647	1.13526	1.36813
T-T 1#	Tub2	24.7474		T-D 4#	Tub2	23.7758		1.02465	1.17786	1.32461	0.967776	1.87729	1.14909	1.61245
T-T 1#	Tub2	24.6749		T-D 4#	Tub2	23.8592		1.02579	1.0966	1.40574	1.26442	1.79839	1.31149	1.71714
T-T 1#	SPL9	29.0065		T-D 4#	SPL9	27.1665
T-T 1#	SPL9	28.8966		T-D 4#	SPL9	27.1811
T-T 1#	SPL9	28.895		T-D 4#	SPL9	27.2431		Tukey's multiple comparisons test			Adjusted P Value
T-T 10#	Tub2	23.7749		T-D 8#	Tub2	23.8856		T-T 1# vs. T-T 10#			0.9315
T-T 10#	Tub2	23.6757		T-D 8#	Tub2	23.6712		T-T 1# vs. T-A 2#			0.0153
T-T 10#	Tub2	23.5053		T-D 8#	Tub2	23.7932		T-T 1# vs. T-A 6#			0.7962
T-T 10#	SPL9	27.8723		T-D 8#	SPL9	27.8193		T-T 1# vs. T-D 4#			<0.0001
T-T 10#	SPL9	27.6348		T-D 8#	SPL9	27.8018		T-T 1# vs. T-D 8#			0.3098
T-T 10#	SPL9	27.738		T-D 8#	SPL9	27.6111		T-T 1# vs. T-D 50#			0.0002
T-A 2#	Tub2	23.4778		T-D 50#	Tub2	24.2345		T-T 10# vs. T-A 2#			0.1002
T-A 2#	Tub2	23.2425		T-D 50#	Tub2	24.1862		T-T 10# vs. T-A 6#			0.9998
T-A 2#	Tub2	23.2374		T-D 50#	Tub2	24.0207		T-T 10# vs. T-D 4#			<0.0001
T-A 2#	SPL9	27.1316		T-D 50#	SPL9	27.9139		T-T 10# vs. T-D 8#			0.8661
T-A 2#	SPL9	27.1327		T-D 50#	SPL9	27.6769		T-T 10# vs. T-D 50#			0.0012
T-A 2#	SPL9	27.0469		T-D 50#	SPL9	27.5861		T-A 2# vs. T-A 6#			0.1756
T-A 6#	Tub2	23.786						T-A 2# vs. T-D 4#			0.0007
T-A 6#	Tub2	23.6347						T-A 2# vs. T-D 8#			0.5837
T-A 6#	Tub2	23.6792						T-A 2# vs. T-D 50#			0.2399
T-A 6#	SPL9	27.7432						T-A 6# vs. T-D 4#			<0.0001
T-A 6#	SPL9	27.9663						T-A 6# vs. T-D 8#			0.9662
T-A 6#	SPL9	27.5805						T-A 6# vs. T-D 50#			0.0022
								T-D 4# vs. T-D 8#			<0.0001
								T-D 4# vs. T-D 50#			0.0541
								T-D 8# vs. T-D 50#			0.0111
Figure 5h
	T-T 1#	T-T 10#	T-A 2#	T-A 6#	T-D 4#	T-D 8#	T-D 50#
1	1.85714	1.78378	1.99099	1.76923	1.28182	1.33594	1.31579		Tukey's multiple comparisons test			Adjusted P Value
2	1.86667	1.9084	1.65	1.78571	1.19	1.536	1.33333		T-T 1# vs. T-T 10#			0.2115
3	1.86047	1.77037	2.10909	2	1.14286	1.575	1.5		T-T 1# vs. T-A 2#			0.3427
4	1.80909	1.92623	2.04545	1.90909	1.45714	1.36937	1.39048		T-T 1# vs. T-A 6#			0.159
5	1.73228	1.79167	2.11429	2.25	1.52174	1.56198	1.27		T-T 1# vs. T-D 4#			<0.0001
6	1.87681	2.07692	1.81522	2	1.43243	1.54264	1.4		T-T 1# vs. T-D 8#			<0.0001
7	1.92623	2.28571	1.90152	2.09091	1.61947	1.53077	1.42727		T-T 1# vs. T-D 50#			<0.0001
8	1.8595	2.15789	1.96	1.78571	1.46789	1.47059	1.30631		T-T 10# vs. T-A 2#			>0.9999
9	1.77778	1.88618	2.09016	2.1	1.70536	1.52941	1.47817		T-T 10# vs. T-A 6#			>0.9999
10	1.69504	2.18182	1.92308	2.16667	1.58333	1.58333	1.4		T-T 10# vs. T-D 4#			<0.0001
									T-T 10# vs. T-D 8#			<0.0001
									T-T 10# vs. T-D 50#			<0.0001
									T-A 2# vs. T-A 6#			0.9996
									T-A 2# vs. T-D 4#			<0.0001
									T-A 2# vs. T-D 8#			<0.0001
									T-A 2# vs. T-D 50#			<0.0001
									T-A 6# vs. T-D 4#			<0.0001
									T-A 6# vs. T-D 8#			<0.0001
									T-A 6# vs. T-D 50#			<0.0001
									T-D 4# vs. T-D 8#			0.9494
									T-D 4# vs. T-D 50#			0.9665
									T-D 8# vs. T-D 50#			0.4624

## Sheet: Sheet5
Figure 7b
rTOE1-AKLVT (T-A)	rTOE1-TKLVT (T-T)	rTOE1-DKLVT (T-D)			rTOE1-AKLVT
9	9	7			Leaf 1 with ab.	Percentage	Number	Sum
9	9	8			L8/9	0.3	6	20
9	9	7			>L9	0.7	14
10	10	7
10	10	7
12	8	7			rTOE1-TKLVT
11	11	9			Leaf 1 with ab.	Percentage	Number	Sum
10	9	7			L8/9	0.55	11	20
12	10	8			>L9	0.45	9
12	11	7
8	9	8
10	12	7
11	9	7			rTOE1-DKLVT
10	12	7			Leaf 1 with ab.	Percentage	Number	Sum
10	9	8			<L8	0.35	7	20
9	8	7			L8/9	0.65	13
12	8	8
11	8	7
9	10	9
10	10	7
Figure 7c
	T-T 8#	T-T 15#	T-A 6#	T-A 16#	T-D 8#	T-D 10#
1	9	12	9	10	8	8		Tukey's multiple comparisons test			Adjusted P Value
2	9	9	9	10	8	8		T-T 8# vs. T-T 15#			0.9971
3	9	8	9	10	8	9		T-T 8# vs. T-A 6#			0.1917
4	10	8	10	8	8	8		T-T 8# vs. T-A 16#			0.4286
5	10	8	10	9	7	8		T-T 8# vs. T-D 8#			<0.0001
6	8	10	12	11	7	8		T-T 8# vs. T-D 10#			0.002
7	9	10	11	10	8	9		T-T 15# vs. T-A 6#			0.4286
8	9	9	10	10	8	7		T-T 15# vs. T-A 16#			0.7261
9	9	9	10	10	8	8		T-T 15# vs. T-D 8#			<0.0001
10	9	9	11	9	8	8		T-T 15# vs. T-D 10#			0.0004
11	9	10	9	9	7	9		T-A 6# vs. T-A 16#			0.9971
12	9	11	9	9	8	7		T-A 6# vs. T-D 8#			<0.0001
13	9	9	9	10	7	8		T-A 6# vs. T-D 10#			<0.0001
14	10	9	9	10	8	7		T-A 16# vs. T-D 8#			<0.0001
15	9	8	10	10	8	8		T-A 16# vs. T-D 10#			<0.0001
								T-D 8# vs. T-D 10#			0.9365
Figure 7d
CT values	TOE1			TUB1				T-T 1#	T-T 8#	T-T 15#	T-A 6#	T-A 9#	T-A 15#	T-A 16#	T-D 1#	T-D 8#	T-D 10#	T-D 11#
T-T 1#	36.489	36.507	36.5326	28.9372	28.8667	28.7167		1.01425	1.20238	0.814165	1.1989	1.22699	0.866186	1.44965	0.775176	0.966216	1.28021	1.08492
T-T 8#	35.9612	35.6941	35.7796	28.4512	28.5418	28.6807		1.00168	1.44694	0.804078	1.04413	1.32347	0.868229	0.885647	0.793791	0.919862	1.42381	1.20642
T-T 15#	36.489	36.507	36.5326	28.9704	28.5093	28.0899		0.984066	1.36373	0.789935	1.07144	1.27336	0.94247	0.937777	1.03668	0.986458	1.07576	1.02828
T-A 6#	34.7396	34.939	34.9017	27.3095	27.5901	27.0967
T-A 9#	34.6227	34.5135	34.5692	27.2739	27.1208	27.3512
T-A 15#	35.7842	35.7808	35.6624	28.4468	27.9476	27.3288		Tukey's multiple comparisons test			Adjusted P Value
T-A 16#	35.9307	36.6416	36.5591	28.9382	28.7417	28.7118		T-T 1# vs. T-T 8#			0.1095
T-D 1#	36.8984	36.8642	36.479	28.9518	28.8183	28.8153		T-T 1# vs. T-T 15#			0.7338
T-D 8#	36.2244	36.2953	36.1945	28.5942	28.5739	28.3487		T-T 1# vs. T-A 6#			0.994
T-D 10#	36.1101	35.9567	36.3611	28.9382	28.7417	28.7118		T-T 1# vs. T-A 9#			0.3101
T-D 11#	35.2739	35.1208	35.3512	27.6788	27.5754	27.9126		T-T 1# vs. T-A 15#			0.9926
								T-T 1# vs. T-A 16#			0.998
								T-T 1# vs. T-D 1#			0.9698
								T-T 1# vs. T-D 8#			>0.9999
								T-T 1# vs. T-D 10#			0.3804
								T-T 1# vs. T-D 11#			0.9932
								T-T 8# vs. T-T 15#			0.0018
								T-T 8# vs. T-A 6#			0.5288
								T-T 8# vs. T-A 9#			>0.9999
								T-T 8# vs. T-A 15#			0.0127
								T-T 8# vs. T-A 16#			0.4507
								T-T 8# vs. T-D 1#			0.0077
								T-T 8# vs. T-D 8#			0.0487
								T-T 8# vs. T-D 10#			0.9995
								T-T 8# vs. T-D 11#			0.5388
								T-T 15# vs. T-A 6#			0.2028
								T-T 15# vs. T-A 9#			0.0072
								T-T 15# vs. T-A 15#			0.9983
								T-T 15# vs. T-A 16#			0.2526
								T-T 15# vs. T-D 1#			0.9999
								T-T 15# vs. T-D 8#			0.918
								T-T 15# vs. T-D 10#			0.0099
								T-T 15# vs. T-D 11#			0.1972
								T-A 6# vs. T-A 9#			0.8654
								T-A 6# vs. T-A 15#			0.6477
								T-A 6# vs. T-A 16#			>0.9999
								T-A 6# vs. T-D 1#			0.5091
								T-A 6# vs. T-D 8#			0.9384
								T-A 6# vs. T-D 10#			0.917
								T-A 6# vs. T-D 11#			>0.9999
								T-A 9# vs. T-A 15#			0.0467
								T-A 9# vs. T-A 16#			0.8043
								T-A 9# vs. T-D 1#			0.0289
								T-A 9# vs. T-D 8#			0.1577
								T-A 9# vs. T-D 10#			>0.9999
								T-A 9# vs. T-D 11#			0.8722
								T-A 15# vs. T-A 16#			0.7259
								T-A 15# vs. T-D 1#			>0.9999
								T-A 15# vs. T-D 8#			0.9999
								T-A 15# vs. T-D 10#			0.0623
								T-A 15# vs. T-D 11#			0.6377
								T-A 16# vs. T-D 1#			0.5895
								T-A 16# vs. T-D 8#			0.9666
								T-A 16# vs. T-D 10#			0.8689
								T-A 16# vs. T-D 11#			>0.9999
								T-D 1# vs. T-D 8#			0.9984
								T-D 1# vs. T-D 10#			0.039
								T-D 1# vs. T-D 11#			0.4993
								T-D 8# vs. T-D 10#			0.2018
								T-D 8# vs. T-D 11#			0.9341
								T-D 10# vs. T-D 11#			0.9221

## Sheet: Sheet6
Supplemental Figure 1b
	WT-Mock	WT-LiCl	dwf5-Mock	dwf5-LiCl
1	8	7	12	9
2	8	8	11	10		Tukey's multiple comparisons test			Adjusted P Value
3	8	8	11	10		WT-Mock vs. WT-LiCl			0.1726
4	9	7	12	10		WT-Mock vs. dwf5-Mock			<0.0001
5	9	9	13	9		WT-Mock vs. dwf5-LiCl			<0.0001
6	8	9	11	8		WT-LiCl vs. dwf5-Mock			<0.0001
7	8	9	13	9		WT-LiCl vs. dwf5-LiCl			<0.0001
8	7	7	12	9		dwf5-Mock vs. dwf5-LiCl			<0.0001
9	8	8	11	10
10	7	8	12	10
11	9	7	13	9
12	9	7	11	9
13	8	8	11	10
14	9	7	12	10
15	9	8	11	10
16	8	8	12	8
17	8	8	11	10
18	8	7	12	9
19	8	7	11	10
20	8	8	12	9

## Sheet: Sheet7
Supplemental Figure 3a
	Ws	bin2-3 bil1 bil2
1	6	9
2	7	10
3	7	10
4	6	10
5	6	11		T-test (two-tail) Ws vs. bin2-3 bil1 bil2
6	7	10		P value	<0.0001
7	7	10
8	7	11
9	6	9
10	8	10
11	7	10
12	7	9
13	6	10
14	6	12
15	7	10
16	7	10
17	7	9
18	7	10
19	6	10
20	6	10
21	7	10
22	7	9
23	6	10
24	6	11
25	7	10
Supplemental Figure 3b
Sample Name	Target Name	Cт		Sample Name	Target Name	Cт
Ws	Tub2	25.8668		bin2-3 bil1 bil2	Tub2	25.9439			Ws	Ws	Ws	bin2-3 bil1 bil3	bin2-3 bil1 bil3	bin2-3 bil1 bil3
Ws	Tub2	25.7328		bin2-3 bil1 bil3	Tub2	25.8976		SPL9	0.991343	1.01886	0.989792	0.718639	0.754448	0.769564
Ws	Tub2	25.7455		bin2-3 bil1 bil4	Tub2	25.9251		MIR172B	1.0214	1.02268	0.955927	0.940426	0.938141	0.969987
Ws	Tub2	25.644		bin2-3 bil1 bil5	Tub2	25.8941		TOE1	0.970927	1.05401	0.975068	1.22655	1.11324	0.896783
Ws	SPL9	31.3179		bin2-3 bil1 bil6	SPL9	31.7393		TOE2	0.997203	0.939229	1.06357	0.925267	0.830518	0.884627
Ws	SPL9	31.2784		bin2-3 bil1 bil7	SPL9	31.95		GL1	1.05396	0.984776	0.961268	0.695577	0.62724	0.604492
Ws	SPL9	31.0604		bin2-3 bil1 bil8	SPL9	31.8798
Ws	SPL9	31.3202		bin2-3 bil1 bil9	SPL9	31.8512
Ws	MIR172B	33.9414		bin2-3 bil1 bil10	MIR172B	34.2285
Ws	MIR172B	34.0542		bin2-3 bil1 bil11	MIR172B	34.232		T-test (two-tail) Ws vs. bin2-3 bil1 bil2			P value
Ws	MIR172B	33.9396		bin2-3 bil1 bil12	MIR172B	34.1838		SPL9			0.000144
Ws	MIR172B	34.037		bin2-3 bil1 bil13	MIR172B	34.3438		MIR172B			0.106421
Ws	TOE1	29.6395		bin2-3 bil1 bil14	TOE1	29.4703		TOE1			0.476277
Ws	TOE1	29.5211		bin2-3 bil1 bil15	TOE1	29.6101		TOE2			0.056889
Ws	TOE1	29.6334		bin2-3 bil1 bil16	TOE1	29.922		GL1			0.000788
Ws	TOE2	28.6567		bin2-3 bil1 bil17	TOE2	28.9326
Ws	TOE2	28.7431		bin2-3 bil1 bil18	TOE2	29.0885
Ws	TOE2	28.5638		bin2-3 bil1 bil19	TOE2	28.9974
Ws	GL1	31.8433		bin2-3 bil1 bil20	GL1	32.6108
Ws	GL1	31.9413		bin2-3 bil1 bil21	GL1	32.7599
Ws	GL1	31.9761		bin2-3 bil1 bil22	GL1	32.8132

## Sheet: Sheet8
Supplemental Figure 5a
	Col-0	bzr1-1D
1	7	15		T-test (two-tail) Col-0 vs. bzr1-1D
2	8	16		P value	<0.0001
3	8	15
4	7	14
5	9	12
6	8	12
7	8	12
8	9	15
9	8	13
10	7	11
11	7	12
12	6	11
13	9	11
14	7	13
15	8	13
16	8	11
17	8	12
18	7	12
19	8	12
20	9	14
21	8	14
22	9	13
23	8	13
24	7	13
25	7	13
Supplemental Figure 5c
	Col-0	Cas9-BZR1/2 12#	Cas9-BZR1/2 15#	Cas9-BZR1/2 16#
1	6	10	12	11		Tukey's multiple comparisons test				Adjusted P Value
2	7	12	10	10		Col-0 vs. Cas9-BZR1/2 12#				<0.0001
3	7	12	12	12		Col-0 vs. Cas9-BZR1/2 15#				<0.0001
4	7	11	12	12		Col-0 vs. Cas9-BZR1/2 16#				<0.0001
5	9	12	12	13		Cas9-BZR1/2 12# vs. Cas9-BZR1/2 15#				0.9574
6	7	13	13	12		Cas9-BZR1/2 12# vs. Cas9-BZR1/2 16#				0.8339
7	7	15	12	12		Cas9-BZR1/2 15# vs. Cas9-BZR1/2 16#				0.9867
8	8	12	13	11
9	6	13	13	14
10	8	11	11	13
11	8	15	12	13
12	8	12	13	13
13	7	13	13	13
14	8	12	12	11
15	7	14	14	12
